# Supplementary material for: Unraveling Mammalian Biodiversity in a Non-Protected Area in Tibet: Community Diversity, Species Interactions and Conservation Imperatives
Source: Biology (Basel). 2026 May 30;15(11):862. doi: 10.3390/biology15110862 (PMC13255578; doi:10.3390/biology15110862)
Supplement: Supplementary file 1 [file biology-15-00862-s001.zip]

Archive with 1 entries (1 files):
- biology-4286915-supplementary.pdf
